# Supplementary material for: Seed dormancy loss from dry after-ripening is associated with increasing gibberellin hormone levels in Arabidopsis thaliana
Source: Front Plant Sci. 2023 May 18;14:1145414. doi: 10.3389/fpls.2023.1145414 (PMC10232786; doi:10.3389/fpls.2023.1145414)
Supplement: Supplementary file 2 [file Table_1.xlsx]

## Sheet: Sheet1
Compound	Form	Internal Standard (IS) or endogenous	MS	MS/MS	Fragmentor voltage (V)	CE (eV)	Retention Time (min)
GA8	d2	IS	365	277	130	8	6.4
GA8	d0	endogenous	363	275	130	8
GA29	d2	IS	349	261	160	12	7.3
GA29	d0	endogenous	347	259	160	12
GA1	d2	IS	349	275	150	24	8.2
GA1	d0	endogenous	347	273	150	24
GA19	d2	IS	363	319	200	20	10.8
GA19	d0	endogenous	361	317	200	20
GA20	d2	IS	333	289	170	20	11.2
GA20	d0	endogenous	331	287	170	20
GA44	d2	IS	347	303	210	26	11.8
GA44	d0	endogenous	345	301	210	26
GA34	d2	IS	349	261	160	10	13
GA34	d0	endogenous	347	259	160	10
GA53	d2	IS	349	305	200	24	13.9
GA53	d0	endogenous	347	303	200	24
GA51	d2	IS	333	245	100	6	14
GA51	d0	endogenous	331	243	100	6
GA4	d2	IS	333	259	150	26	16.1
GA4	d0	endogenous	331	257	150	26
GA24	d2	IS	347	259	150	26	17.4
GA24	d0	endogenous	345	257	150	26
GA15	d2	IS	331	287	190	20	21
GA15	d0	endogenous	329	285	190	20
GA9	d2	IS	317	273	170	14	21.1
GA9	d0	endogenous	315	271	170	14
GA12	d2	IS	333	289	220	22	22.5
GA12	d0	endogenous	331	287	220	22
ABA	d6	IS	269	159	140	8	11.4
ABA	d0	endogenous	263	153	140	8
